# Supplementary material for: Cold spells over Greenland during the mid-Pliocene Warm Period
Source: Nat Commun. 2025 Feb 22;16:1877. doi: 10.1038/s41467-025-56996-3 (PMC11847007; doi:10.1038/s41467-025-56996-3)
Supplement: Supplementary file 6 — Supplementary dataset 4 [file 41467_2025_56996_MOESM6_ESM.xlsx]

## Sheet: Sheet1
Site	Hole	Core	Section	Interval (cm)	Depth (mbsf)	Depth (rmcd)1	Age (ka)1	208Pb/204Pb	207Pb/204Pb	206Pb/204Pb	207Pb/206Pb	208Pb/206Pb	206Pb/207Pb	143Nd/144Nd2	ɛNd(0)3
U1307	B	15	4	130-132	134.1	143.41	2995.9	38.1967	15.4063	17.9714	0.857288	2.12547	1.16647	0.511985	-12.744
U1307	B	15	5	30-32	134.6	144.24	3003.7	37.9048	15.37	17.799	0.863567	2.12969	1.15799	0.511775	-16.8338
U1307	B	15	5	80-82	135.1	145.07	3009.3	37.4475	15.191	16.9686	0.895268	2.20695	1.11698	0.511662	-19.0297
U1307	B	15	5	130-132	135.6	145.91	3015	38.3573	15.4892	18.3197	0.845514	2.09382	1.18271	0.51204	-11.6641
U1307	B	15	6	10-12	135.9	146.41	3018.4	38.4247	15.5375	18.6037	0.835216	2.06551	1.1973	0.51199	-12.6484
U1307	B	15	6	64-66	136.4	147.31	3024.5	38.3687	15.489	18.3013	0.846364	2.09655	1.18152	0.512061	-11.2496
U1307	B	15	6	128-130	137.08	148.38	3033.1	38.4711	15.4897	18.2803	0.847365	2.10459	1.18013	0.512049	-11.4818
U1307	B	15	7	13-15	137.42	148.95	3038.8	38.3805	15.455	18.1214	0.852858	2.118	1.17253	0.512041	-11.6417
U1307	B	15	7	45.5-47.5	137.75	149.5	3044.3	38.4745	15.4933	18.3029	0.84651	2.10212	1.18132	0.512083	-10.8311
U1307	B	16	1	47-49	138.26	150.04	3049.7	37.5036	15.1958	16.9907	0.894388	2.20736	1.11808	0.511591	-20.4226
U1307	B	16	1	92.5-94.5	138.72	150.51	3054.4	38.0888	15.3822	17.7169	0.868256	2.14992	1.15173	n.a.	n.a.
U1307	B	16	1	130-132	139.1	150.88	3058.1	38.5484	15.5617	18.5385	0.839438	2.07941	1.19127	0.512032	-11.829
U1307	B	16	2	62-64	139.91	151.69	3064.8	38.2441	15.4967	18.3213	0.845854	2.08748	1.18224	0.511962	-13.1868
U1307	B	16	2	113-115	140.43	152.21	3068.8	38.1505	15.4366	17.974	0.858849	2.12259	1.16435	0.511862	-15.1377
U1307	B	16	3	45419	140.85	152.63	3072.1	38.0794	15.3806	17.8532	0.861524	2.13298	1.16073	0.511978	-12.8834
U1307	B	16	3	80-82	141.6	153.38	3078	38.418	15.544	18.5541	0.837786	2.07067	1.19362	0.511983	-12.7674
U1307	B	16	3	130-132	142.1	153.88	3082	38.3835	15.5515	18.6907	0.832062	2.05368	1.20183	0.511932	-13.771
U1307	B	16	4	30-32	142.6	154.38	3085.9	38.3671	15.5425	18.6576	0.833058	2.05643	1.2004	0.511847	-15.4292
U1307	B	16	4	80-82	143.1	154.88	3089.8	38.5007	15.5893	18.8815	0.825662	2.03911	1.21115	0.511816	-16.0331
U1307	B	16	4	130-132	143.6	155.38	3093.8	38.343	15.5062	18.4599	0.840004	2.07712	1.19047	0.511877	-14.8459
U1307	B	16	5	30-32	144.1	155.88	3099.4	37.7873	15.3903	17.8841	0.860589	2.11295	1.16199	0.511856	-15.2567
U1307	B	16	5	80-82	144.6	156.38	3105.1	36.9955	15.1813	16.8016	0.9036	2.20198	1.10668	0.511572	-20.7932
U1307	B	16	5	130-132	145.1	156.88	3114.4	37.1398	15.1332	16.6529	0.908757	2.23026	1.1004	0.511562	-20.9981
U1307	B	16	6	30-32	145.6	157.38	3116.28	37.8234	15.2483	17.1339	0.889959	2.20758	1.12365	0.511619	-19.8692
U1307	B	16	6	80-82	146.1	157.88	3118	38.1923	15.4928	18.2861	0.847262	2.08863	1.18027	0.511975	-12.9282
U1307	B	16	6	130-132	146.6	158.38	3119.79	38.4346	15.5398	18.6134	0.834884	2.06493	1.19777	0.511937	-13.6773
U1307	B	16	7	30-32	147.1	158.88	3121.6	38.3298	15.5196	18.5103	0.838443	2.07071	1.19269	0.511942	-13.57
U1307	B	17	1	55-57	148.26	160.04	3125.78	38.0001	15.4065	17.9105	0.860219	2.12177	1.1625	0.51182	-15.952
U1307	B	17	1	130-132	149.01	160.79	3128.46	37.8121	15.3764	17.7585	0.865876	2.12925	1.1549	0.511827	-15.8291
U1307	B	17	2	30-32	149.51	161.29	3130.31	38.1505	15.4084	17.9578	0.858054	2.1245	1.16543	0.511911	-14.1826
U1307	B	17	2	80-82	150.01	161.79	3132.17	38.0112	15.3967	17.8781	0.861224	2.1262	1.16114	0.511843	-15.5033
U1307	B	17	2	130-132	150.51	162.29	3134.03	37.8929	15.3937	17.8335	0.86321	2.12484	1.15847	0.511893	-14.5396
U1307	B	17	3	30-32	151.01	162.79	3135.89	38.0444	15.4056	17.9035	0.860495	2.12497	1.16212	0.511893	-14.5259
U1307	B	17	3	130-132	152.01	163.79	3139.39	38.0179	15.4226	17.9529	0.859073	2.11769	1.16405	0.511935	-13.7066
U1307	B	17	4	50-52	152.71	164.49	3142.08	n.a.	n.a.	n.a.	n.a.	n.a.	n.a.	0.511885	-14.6871
U1307	B	17	4	130-132	153.51	165.29	3144.97	37.9473	15.4106	17.9462	0.858731	2.11458	1.16451	0.511868	-15.0265
U1307	A	19	1	130-132	154.4	167.13	3154.01	37.3759	15.2659	17.3404	0.8804	2.15551	1.13585	0.511779	-16.7511
U1307	A	19	2	80-82	155.4	168.13	3161.3	37.5243	15.2943	17.2736	0.885434	2.17239	1.12939	0.511856	-15.2625
U1307	A	19	2	130-132	155.9	168.63	3164.9	38.1122	15.5049	18.3228	0.846238	2.0801	1.1817	0.511832	-15.7288
U1307	A	19	3	30-32	156.4	169.13	3169.3	38.4432	15.5552	18.7038	0.831685	2.05543	1.20238	0.511892	-14.5552
U1307	A	19	3	80-82	156.9	169.63	3175.2	38.2545	15.5437	18.6616	0.832956	2.05	1.20054	0.511929	-13.8326
U1307	A	19	3	130-132	157.4	170.13	3180.7	37.9536	15.4168	17.9553	0.858654	2.11386	1.16461	0.511915	-14.1085
U1307	A	19	4	30-32	157.9	170.63	3186.9	37.4805	15.2729	17.1232	0.891969	2.18893	1.12112	0.511804	-16.2739
U1307	A	19	4	80-82	158.4	171.13	3189.9	37.2113	15.2181	16.9529	0.897684	2.19504	1.11398	0.511774	-16.8552
U1307	A	19	4	130-132	158.9	171.63	3192.5	36.7061	15.0272	16.1284	0.931749	2.27592	1.07325	0.511459	-22.9977
U1307	A	19	5	30-32	159.4	172.13	3195.1	37.0964	15.1733	16.622	0.912868	2.23181	1.09545	0.511624	-19.7775
U1307	A	19	5	80-82	159.9	172.63	3197.6	38.373	15.5164	18.4185	0.842458	2.0834	1.187	0.511996	-12.5225
U1307	A	19	5	130-132	160.4	173.13	3200.1	38.0678	15.4456	18.1381	0.851577	2.09882	1.17429	0.511924	-13.9184
U1307	A	19	6	30-32	160.9	173.63	3202.7	38.0534	15.4757	18.1995	0.85037	2.09097	1.17596	0.511887	-14.6566
U1307	A	19	6	80-82	161.4	174.13	3205.2	38.2986	15.5056	18.47	0.839533	2.07359	1.19114	0.511955	-13.3262
U1307	A	19	6	130-132	161.9	174.63	3208.54	38.3597	15.5193	18.5617	0.836109	2.06664	1.19602	0.512005	-12.3566
U1307	A	19	7	20-22	162.3	175.03	3209.8	38.1296	15.4674	18.3176	0.844425	2.08166	1.18424	0.51188	-14.7768
U1307	A	19	7	70-72	162.8	175.53	3212.3	36.5499	14.9939	16.1404	0.928996	2.26456	1.07643	0.511491	-22.3656
1Blake-Mizen, K. et al. Southern Greenland glaciation and Western Boundary Undercurrent evolution recorded on Eirik Drift during the late Pliocene intensification of Northern Hemisphere glaciation. Quat. Sci. Rev. 209, 40–51 (2019).
2Normalized to 0.512115 (Tanaka, T. et al. JNdi-1: a neodymium isotopic reference in consistency with LaJolla neodymium. Chem. Geol. 168, 279–281 (2000))
3CHUR=0.512638 (Jacobsen, S. B. & Wasserburg, G. J. Sm-Nd isotopic evolution of chondrites. Earth Planet. Sci. Lett. 50, 139–155 (1980))
